# Supplementary material for: Systematic Review of Safety of Selective Androgen Receptor Modulators in Healthy Adults: Implications for Recreational Users
Source: J Xenobiot. 2023 May 10;13(2):218–36. doi: 10.3390/jox13020017 (PMC10204391; doi:10.3390/jox13020017)
Supplement: Supplementary file 1 [file jox-13-00017-s001.zip]

Archive with 1 entries (1 files):
- jox-2334121-supplementary.pdf
